# Supplementary material for: Empirical Study of Overfitting in Deep Learning for Predicting Breast Cancer Metastasis
Source: Cancers (Basel). 2023 Mar 25;15(7):1969. doi: 10.3390/cancers15071969 (PMC10093528; doi:10.3390/cancers15071969)
Supplement: Supplementary file 1 [file cancers-15-01969-s001.zip]

Archive with 1 entries (1 files):
- cancers-2270274-supplementary.pdf
